# Supplementary material for: Operative Digital Enhancement of Macular Pigment during Macular Surgery
Source: J Clin Med. 2023 Mar 16;12(6):2300. doi: 10.3390/jcm12062300 (PMC10051350; doi:10.3390/jcm12062300)
Supplement: Supplementary file 1 [file jcm-12-02300-s001.zip]

Archive with 1 entries (1 files):
- jcm-2233081-supplementary Video S1.wmv
